# Supplementary material for: The Effects of Separate and Combined Treatment of Male Rats with Type 2 Diabetes with Metformin and Orthosteric and Allosteric Agonists of Luteinizing Hormone Receptor on Steroidogenesis and Spermatogenesis
Source: Int J Mol Sci. 2021 Dec 24;23(1):198. doi: 10.3390/ijms23010198 (PMC8745465; doi:10.3390/ijms23010198)
Supplement: Supplementary file 1 [file ijms-23-00198-s001.zip]

Archive with 7 entries (7 files):
- Table S6.pdf
- Figure S1.pdf
- Table S1.pdf
- Table S2.pdf
- Table S3.pdf
- Table S4.pdf
- Table S5.pdf
